# Supplementary material for: Identification and Long-Term Detection of Hepacivirus bovis Genotype 1 and 2 on a Cattle Farm in Germany
Source: Viruses. 2026 Jan 6;18(1):78. doi: 10.3390/v18010078 (PMC12846713; doi:10.3390/v18010078)
Supplement: Supplementary file 1 [file viruses-18-00078-s001.zip]

Archive with 1 entries (1 files):
- viruses-4016936-supplementary.pdf
